# Supplementary material for: Influence of Blending of Nonionic Emulsifiers Having Various Hydrophilic Head Sizes on Lipid Oxidation: Investigation of Antioxidant Polarity—Interfacial Characteristics Relationship
Source: Antioxidants (Basel). 2021 May 31;10(6):886. doi: 10.3390/antiox10060886 (PMC8228602; doi:10.3390/antiox10060886)
Supplement: Supplementary file 1 [file antioxidants-10-00886-s001.zip]

Archive with 1 entries (1 files):
- antioxidants-1232035-supplementary.pdf
